# Supplementary material for: Clonally Diverse Methicillin and Multidrug Resistant Coagulase Negative Staphylococci Are Ubiquitous and Pose Transfer Ability Between Pets and Their Owners
Source: Front Microbiol. 2019 Mar 26;10:485. doi: 10.3389/fmicb.2019.00485 (PMC6443710; doi:10.3389/fmicb.2019.00485)
Supplement: Supplementary file 5 [file Table_5.xls]

## Sheet: SA+SP+MRCoNS
Table S5. Characteristics of the 54 Coagulase Positive Staphylococci and 31 Methicillin Resistant Coagulase Negative Staphylococci isolated from the 43 households tested, divided by host carriage type and by household of origin.
Host carriage type	Household no.	Individual ID (LAB)	Strain ID	HOUSEHOLD CONCOMITANCE BY	INDIVIDUAL CONCOMITANCE	Staphylococcal bacterial species			spa-agr-MLST	CC when publisheda	Antimicrobial resistance phenotype	Resistance genes detected	Toxin genes investigated encoding:				Genes involved in biofilm formation
						CoPS		MRCoNS (% ID)					Leukocidins	Exfoliatins	Haemolysins	PTSAgs
IT CASES
	1	PA46	C3494	SA + MRSL + MRSH	SA+MRSL	MSSA			t021-III-ST1654[new]	singleton	PEN	blaZ	-	-	hla, hld, hlg	[seg, sei, sem, sen, seu]
		PA46	C3031					MR-S. lentus (99%)			OXA-FOX-ERY-CLI-GEN-TOB-KAN-SXT	mecA, ermA, mphC, aacA-aphD					IS256
		PA47	C5116		MRSH			MR-S. haemolyticus (99%)			PEN-OXA-FOX-ERY-TET	blaZ, mecA, msrA/B, mphC, tetK
		PA45	C2729		SA+MRSL+MRSE	MSSA			t021-III-ST1654[new]	singleton	PEN	blaZ	-	-	hla, hld, hlg	[seg, sei, sem, sen, seu]
		PA45-3	C3030					MR-S. lentus (99%)			OXA-FOX-ERY-CLI-GEN-TOB-KAN-SXT	mecA, ermA, mphC, aacA-aphD					IS256
		PA45	C3029					MR-S. epidermidis (99%)	ST155		PEN-OXA-FOX-ERY	blaZ, mecA, msrA/B, mphC					icaA, icaB, icaC, icaD, icaR
													-
	2	PA68	C2919	SA + MRSE	SA+MRSE	MSSA			t073-I-ST45	CC45	PEN	blaZ	-	-	hla, hld, hlg	[seg, sei, sem, sen, seo]
		PA68-BL	C5110					MR-S. epidermidis (99%)	ST5		PEN-OXA-FOX-ERY-CIP-MUP	blaZ, mecA, msrA/B, mupA
		PA69	C2920		SA	MSSA			t073-I-ST45	CC45	PEN	blaZ	-	-	hla, hld, hlg	[seg, sei, sem, sen, seo]
		PA66	C3500		SA	MSSA			t073-I-ST45	CC45	PEN	blaZ	-	-	hld, hld, hlg	[seg, sei, sem, sen, seo]
		PA67	C2918		SA	MSSA			t073-I-ST45	CC45	PEN	blaZ	-	-	hla, hld, hlg	[seg, sei, sem, sen, seo]
	3	PA111	C3012	SA + SP + MRSE MRSC	SA	MSSA			t209-II-ST109	CC9	PEN-ERY-CLI	blaZ-erm(A)	-	eta	hla, hld, hlgv	[seg, sei, sem, sen, seo, seu]
		PA109	C3010		SA	MSSA			t209-II-ST109	CC9	PEN-ERY-CLI	blaZ-erm(A)	-	eta	hla, hld, hlgv	[seg, sei, sem, sen, seo, seu]
		PA106	C3007		SP+MRSE		MSSP		NT-IV-ST42		PEN	blaZ	lukS/F-I	siet	-	si-ent
		PA106-2	C3044					MR-S. epidermidis (99%)	ST5		PEN-OXA-FOX-ERY-CLIi-GEN-TOBi-KAN-CIP-SXT-MUP	blaZ, mecA, erm©, aacA-aphD, dfrA, mupA
		PA107	C3008		SP+MRSC		MSSP		NT-II-ST141		PEN-TET	blaZ-tet(M)	lukS/F-I	siet	-	si-ent, (seccanine, sel)
		PA107-2	C3045					MR-S. cohnii (97%)			OXA-FOX-ERY	mecA, msrA/B, mphC
		PA108	C3009		SP+MRSE		MSSP		NT-III-ST154[new]		PEN-ERY-CLI-KAN-STR	blaZ-[erm(B)-aadE-sat4-aphA3]	lukS/F-I	siet	-	si-ent
		PA108-2	C3046					MR-S. epidermidis (97%)	Non-performed		PEN-OXA-FOX-ERY-CLIi-GEN-TOBi-KAN-CIP-SXT-MUP	blaZ, mecA, erm©, aacA-aphD, dfrA, mupA					IS256
		PA110	C3011		SP		MSSP		NT-IV-ST33		PEN-TET	blaZ-tet(M)	lukS/F-I	siet	-	si-ent
	4	PA155	C3931	SA + MRSP + MRSE	SA+MRSE	MSSA			t159-IV-ST121	CC121	PEN-TET	blaZ-tet(K)	lukE/D	etb	hla, hld, hlgv	[seg, sei, sem, sen]
		PA155-2	C3932					MR-S. epidermidis (99%)	ST155[new]		PEN-OXA-FOX-ERYi-MUP	blaZ, mecA, msrA/B, mphC, mupA					icaA, icaB, icaC, icaD, icaR
		PA154	C3929		SA+MRSP	MSSA			t159-IV-ST121	CC121	PEN-TET	blaZ-tet(K)	lukE/D	etb	hla, hld, hlgv	[seg, sei, sem, sen]
		PA154-OX	C3930				MRSP		t02-III-ST71		PEN-OXA-FOX-TET-ERY-CLI-GEN-TOB-KAN-STR-SXT	blaZ-mecA-tet(K)-[erm(B)-aadE-sat4-aphA3]-aacA-aphD-dfr(G)	lukS/F-I	siet	-	si-ent
		PA159	C3935		SA	MSSA			t002-II-ST5	CC5	PEN	blaZ	lukE/D	-	hla, hld, hlgv	[seg, sei, sem, sen, seo, seu]
		PA157-GR	C5120		SA+MRSE	MSSA			t002-II-ST5	CC5	PEN	blaZ	lukE/D	-	hla, hld, hlgv	[seg, sei, sem, sen, seo]
		PA157	C3934					MR-S. epidermidis (99%)	Non-performed		PEN-OXA-FOX-ERY	blaZ, mecA, msrA/B, mphC
		PA156	C3933		MRSE			MR-S. epidermidis (99%)	Non-performed		PEN-OXA-FOX	blaZ, mecA					icaA, icaB, icaC, icaD, icaR
	5	PA95	C2915	SP + MRSE	SP+MRSE		MSSP		NT-III-ST142[new]		PEN-TET-ERY-CLI-GEN-TOB-KAN-STR-SXT-CHL	blaZ-tet(K)-tet(M)-erm(B)-[aadE-sat4-aphA3]-dfr(G)-catpC221	lukS/F-I	siet	-	si-ent
		PA95-BL-GR	C5112					MR-S. epidermidis (99%)	ST156[new]		PEN-OXA-ERY-CLIi-FUS	blaZ, mecA
		PA94	C2914		SP		MSSP		NT-III-ST142[new]		PEN-TET-ERY-CLI-GEN-TOB-KAN-STR-SXT-CHL	blaZ-tet(K)-tet(M)-erm(B)-[aadE-sat4-aphA3]-dfr(G)-catpC221	lukS/F-I	siet	-	si-ent
	6	PA49	C2730	SA + MRSE	SA+MRSE	MSSA			t7901-I-ST1733[new]	singleton	PEN	blaZ	-	-	hla, hld, hlg	tst, [seg, sei, sem, sen, seo]
		PA49 (X2-1)	C3040					MR-S. epidermidis (96%)	ST2		PEN-OXA-FOX	blaZ, mecA
		PA50	C3495		SA+MRSE	MSSA			t7901-I-ST1733[new]	singleton	PEN	blaZ	-	-	hla, hld, hlg	[seg, sei, sem, sen, seo]
		PA50 (X3-1)	C3041					MR-S. epidermidis (96%)	ST130		PEN-OXA-FOX-TOBi	blaZ, mecA, aadD
		PA48-2	C3033		MRSE			MR-S. epidermidis (99%)	ST130		PEN-OXA-FOX-TOBi	blaZ, mecA, aadD
OWNERS+PETS
	7	PA52	C2732	SA + MRSE	SA+MRSE	MSSA			t440-III-ST30	CC30	PEN-STR	blaZ-str	-	-	hla, hld, hlg	tst, sea, see, sep [seg, sei, sem, sen, seu]
		PA52-2	C3034					MR-S. epidermidis (94%)	ST290		PEN-OXA-FOX-ERI-MUP	blaZ, mecA, ermB, msrA/B, mupA
		PA51	C2731		SA	MSSA			t002-II-ST5	CC5		-	lukE/D	-	hla, hlb, hld	sep, [seg, sei, sem, sen, seo]
	8	PA-TI	C5108	MRSA + MRSP + MRSE	MRSA	MRSA			t5173-I-ST8	CC8	PEN-OXA-FOX-ERY-KAN	blaZ-mecA-msr(A)-msr(B)-mph(C)-aphA3	lukS/F-PV, lukE/D	-	hla, hld, hlgv	sec, sek, seq
		PA-MA_PA132	C3910		MRSE			MR-S. epidermidis (98%)	ST22		OXA-FOX-CIP-MUP	mecA, mupA					icaA, icaB, icaC, icaD, icaR
		PA-PA	C2381		MRSP		MRSP		t06-II-ST92		PEN-OXA-FOX-TET-ERY-CLI-GEN-TOB-KAN-STR-SXT-CHL	blaZ-mecA-tet(M)-erm(B)-[aadE-sat4-aphA3]-aacA-aphD-dfr(G)-catpC221	lukS/F-I	siet	-	si-ent
	9	PA-RU	C3912	SA + SP + MRSv	SA	MSSA			t571-I-ST398	CC398	ERY-CLI	erm(T)	-	-	hla, hld, hlg	-
		PA9	C3468		SP		MSSP		NT-II-ST155[new]		PEN	blaZ	lukS/F-I	siet	-	si-ent, seh
		PA10-2	C3911		MRSv			MR-S. pulvereri (100%)-S. vitulinus (99%)			OXi-FOXi	mecA
	10	PA104	C3006	SA + SP + MRSE	SA	MSSA			t1054-III-ST2175[new]	singleton	PEN	blaZ	-	-	hlb, hld	tst, seh, [seg, sei, sem, sen, seu]
		PA105	C3043		MRSE			MR-S. epidermidis (98%)	ST553[new]		PEN-OXA-FOX-ERY-CLIi-TET	blaZ, mecA, erm(C), tetK					icaA, icaB, icaC, icaD, icaR
		PA103	C3005		SP		MSSP		NT-IV-ST42		PEN	blaZ	lukS/F-I	siet	-	si-ent
	11	PA126	C3508	SA + SP + MRSE	SA	MSSA			t073-I-ST45	CC45	PEN	blaZ	-	-	hla, hld, hlg	[seg, sei, sem, sen, seo], (sec, sel)
		PA125-2	C3914		MRSE			MR-S. epidermidis (99%)	ST559[new]		OX-FOX-STR-TET	mecA, str, tetK
		PA124	C3470		SP		MSSP		NT-III-ST142[new]		PEN-TET-ERY-CLI-GEN-TOB-KAN-STR-CHL	blaZ-tet(M)-erm(B)-[aadE-sat4-aphA3]-catpC221	lukS/F-I	siet	hla, hld	si-ent
ONLY OWNERS
	12	PA139	C3917	SA + SP + MRSE	SP+MRSE		MSSP		t37-IV-ST21		PEN	blaZ	lukS/F-I	siet, expA	-	si-ent
		PA139	C5114					MR-S. epidermidis (99%)	ST556[new]		PEN-OXA-FOX-STRi-SXT	blaZ, mecA, dfrA
		PA137	C3916		SA	MSSA			t012-III-ST30	CC30	PEN	blaZ	-	-	hla, hld, hlg	tst, sea, [seg, sei, sem, sen, seu]
		PA140	C3918		SA	MSSA			t002-II-ST5	CC5	PEN-ERY-CLI	blaZ-erm©	lukE/D	-	hla, hld, hlgv	-
	13	PA32	C3469	SP	SP		MSSP		NT-IV-ST100		PEN	blaZ	lukS/F-I	siet, expA	-	si-ent
	14	PA150	C3925	SA + MRSE	SA+MRSE	MSSA			t1077-IV-ST2177[new]	singleton	PEN	blaZ	lukE/D	-	hla, hld, hlgv	tst, [seg, sei, sem, sen]
		PA150-2	C3926					MR-S. epidermidis (99%)	ST554[new]		OXA-FOX	mecA					icaA, icaB, icaC, icaD, icaR
		PA153	C3927		SA+MRSE	MSSA			t1077-IV-ST95	CC121	PEN-ERY-CLI	blaZ-erm©	lukE/D	-	hla, hlb, hld, hlgv	tst, [seg, sei, sem, sen]
		PA153-2	C3928					MR-S. epidermidis (99%)	Non-performed		PEN-OXA-FOX-ERY-TET	blaZ, mecA, msrA/B, tetK					icaA, icaB, icaC, icaD, icaR
	15	PA118	C3507	SA	SA	MSSA			t3916-III-ST34	CC30	PEN	blaZ	-	-	hla, hld, hlg	tst, seh, [seg, sei, sem, sen, seu]
		PA116	C3505		SA	MSSA			t037-III-ST30	CC30	PEN	blaZ	-	-	hla, hlb, hld, hlg	tst, [seg, sei, sem, sen, seu]
		PA117	C3506		SA	MSSA			t3711-III-ST34	CC30	PEN	blaZ	-	-	hla, hld	tst, seh, [seg, sei, sem, sen]
	16	PA44	C3493	SA	SA	MSSA			t148-I-ST72	CC8	PEN-STR	blaZ-str	lukE/D	-	hla, hlb, hld, hlgv	[seg, sei, sem, sen, seo], (sec, sel)
	17	PA57	C2921	SA	SA	MSSA			t159-IV-ST121	CC121	PEN	blaZ	lukE/D	eta	hla, hlb, hld, hlgv	[seg, sei, sem, sen, seu]
	18	PA64	C2922	SA	SA	MSSA			t015-I-ST45	CC45	PEN	blaZ	-	-	hld, hlg	[seg, sei, sem, sen, seo], (sec, sel)
	19	PA88	C2923	SA + MRSE	SA	MSSA			t091-I-ST7	CC7	PEN	blaZ	lukE/D	-	hla, hlb, hld, hlgv	sep
		PA87	C3035		MRSE			MR-S. epidermidis (98%)	ST558[new]		PEN-OXA-FOX	blaZ, mecA
	20	PA93	C2924	SA + MRSE	SA	MSSA			t002-II-ST146	CC5		-	lukE/D	-	hla, hld, hlgv	[seg, sei, sem, sen, seo, seu]
		PA91-2	C3036		MRSE			MR-S. epidermidis (99%)	ST60		PEN-OXA-CLIi	blaZ, mecA, vga(A)
	21	PA149	C3923	SA	SA	MSSA			t2155-IV-ST121	CC121	PEN	blaZ	lukE/D	-	hla, hld, hlgv	seb, [seg, sei, sem, sen]
											PEN
	22	PA162	C3937	MRSE	MRSE			MR-S. epidermidis (99%)	ST83		PEN-OXA-FOX-CLIi-GEN-KAN-TOBi-MUP	blaZ, mecA,vga(A), aacA-aphD, mupA					icaA, icaB, icaC, icaD, icaR, IS256
		PA163	C4897	SA	SA	MSSA			t159-IV-ST121	CC121	PEN	blaZ	lukE/D	etb	hla, hld, hlgv	[seg, sei, sem, sen, seu]
		PA163	C3938		MRSE			MR-S. epidermidis (99%)	Non-performed		OXA-FOX-ERY-CLI	mecA, msrA/B
	23	PA145-2	C3922	MRSE	MRSE			MR-S. epidermidis (99%)	ST5		PEN-OXA-FOX-ERY-CIP-MUP	blaZ, mecA, msrA/B, mupA
ONLY PETS
	24	PA53-1	C2727	SA	SA	MSSA			t151-IV-ST121	CC121		-	lukE/D	-	hla, hlb, hld	-
	25	PA141	C3920	SA	SA	MSSA			t711-I-ST2176[new]	CC8	PEN	blaZ	lukE/D	-	hla, hlb, hld, hlgv	-
	26	PA59-2	C2912	SP	SP		MSSP		NT-III-ST29		PEN	blaZ	lukS/F-I	siet	-	si-ent
		PA60-1	C2913		SP		MSSP		NT-IV-ST7			-	lukS/F-I	siet, expB	-	si-ent
	27	PA100	C3003	SP	SP		MSSP		NT-III-ST77		PEN-TET-ERY-CLI-GEN-TOB-KAN-STR-CHL	blaZ-tet(M)-erm(A)-erm(B)-aacA-aphD-[aadE-sat4-aphA3]-catpC221	lukS/F-I	siet	-	si-ent
	28	PA102	C3004	SP	SP		MSSP		NT-II-ST146[new]		PEN	blaZ	lukS/F-I	siet	-	si-ent
	29	PA128	C3915	SP	SP		MSSP		NT-IV-ST7		PEN	blaZ	lukS/F-I	siet, expA	-	si-ent
	30	PA13-2	C3913	MRSE	MRSV			MR-S. vitulinus (99%)-S. pulvereri (99%)			OXA-FOXi	mecA
	31	PA84	PA84	MRSE	MRSE			MR-S. epidermidis (99%)	ST130		PEN-OXA-FOX	blaZ, mecA
	32	PA142	C3921	MRSE	MRSE			MR-S. epidermidis (98%)	ST560		PEN-OXA-FOX-ERY-CLO-MUP	blaZ, mecA, msrA/B, catpC223, mupA
		85	85
Refer to original paper for description of abreviations.

## Sheet: Hoja1
	C259?	PA20	MRS-capitis!	perro, partic (Joya) Maria Lopez's
4	C2594	PA21	MRS-capitis!	gato, partic (Tigre) María Lopez's	PEN-OX-FOX-TOB	blaZ + mecA + ant4'
	C3939	TXAPAS	MR-S. epidermidis (99%)		OX-FOX-ERI-CLIi-CIP	mecA
